# Supplementary material for: Identification of Key Genes Mutations Associated With the Radiosensitivity by Whole Exome Sequencing in Pancreatic Cancer
Source: Front Oncol. 2021 Aug 9;11:697308. doi: 10.3389/fonc.2021.697308 (PMC8381198; doi:10.3389/fonc.2021.697308)
Supplement: Supplementary file 1 [file DataSheet_1.xlsx]

## Sheet: map_cov_stat
Sample	PatientID	Raw_Reads	Total_Bases(Mb)	Clean_reads	Clean_Base(Mb)	Q30%	Mapping_Ratio	Average_Depth	Initial_bases_on_target	1x	5x	20x	30x	100x
S117	N1	353374636	53006.2	347754956	49528.2	92.68	0.9977	484.07	67296301	67110010(99.72%)	67041524(99.62%)	66911241(99.43%)	66745591(99.18%)	60880467(90.47%)
S118	N2	426731346	64009.7	409646814	56956.2	92.41	0.9968	532.94	67296301	67144914(99.78%)	67063523(99.65%)	66970847(99.52%)	66875052(99.37%)	63658614(94.59%)
S119	N3	286707982	43006.2	282056976	40323.5	92.68	0.9975	380.65	67296301	67237115(99.91%)	67201965(99.86%)	67004167(99.57%)	66697729(99.11%)	57575683(85.56%)
S120	S1	394866788	59230	377230554	51586.6	92.38	0.9959	426.7	67296301	67235010(99.91%)	67206467(99.87%)	67043586(99.62%)	66869120(99.37%)	63197561(93.91%)
S121	S2	270161802	40524.3	264425740	36359.5	92.52	0.9977	329.75	67296301	67230060(99.90%)	67192616(99.85%)	66844747(99.33%)	66321254(98.55%)	54862553(81.52%)
S124	S3	411994920	61799.2	405799368	56358.1	93.44	0.998	530.53	67296301	67231413(99.90%)	67188532(99.84%)	66973956(99.52%)	66772988(99.22%)	63463624(94.30%)
S117N	N1N	117506038	17625.9	115475842	16476.4	90.73	0.9971	160.56	67296301	67041918(99.62%)	66896128(99.41%)	63749097(94.73%)	58868568(87.48%)	30327743(45.07%)
S118N	N2N	96801234	14520.2	95118230	13192.3	90.53	0.9978	127.02	67296301	67056949(99.64%)	66889083(99.39%)	64606059(96.00%)	61012207(90.66%)	30099200(44.73%)
S119N	N3N	117645176	17646.8	116182270	16785.2	90.25	0.9975	155.4	67296301	67207878(99.87%)	67101781(99.71%)	65187262(96.87%)	61820319(91.86%)	35075324(52.12%)
S120N	S1N	171888698	25783.3	169103886	24000.3	90.55	0.9973	242.33	67296301	67214185(99.88%)	67112326(99.73%)	65228027(96.93%)	62090838(92.26%)	37902802(56.32%)
S121N	S2N	88251042	13237.7	86469644	11927.3	90.92	0.9976	121	67296301	67139180(99.77%)	66323220(98.55%)	55262095(82.12%)	46122146(68.54%)	23426920(34.81%)
S124N	S3N	73873618	11081	72629666	10182.8	90.45	0.9973	90.15	67296301	67174244(99.82%)	66863776(99.36%)	62458662(92.81%)	56762288(84.35%)	20751215(30.84%)
