# Supplementary material for: Identification of Key Genes Mutations Associated With the Radiosensitivity by Whole Exome Sequencing in Pancreatic Cancer
Source: Front Oncol. 2021 Aug 9;11:697308. doi: 10.3389/fonc.2021.697308 (PMC8381198; doi:10.3389/fonc.2021.697308)
Supplement: Supplementary file 3 [file DataSheet_3.xlsx]

## Sheet: N_vs_S.DE.list_GOenrich_signifi
Category	GOID	Description	GeneRatio	BgRatio	pvalue	p.adjust	geneID	geneName	Count
BP	GO:0000350	generation of catalytic spliceosome for second transesterification step	2/69	2/8528	6.4523e-05	0.00990428	ISY1/ISY1-RAB43	ISY1/ISY1-RAB43	2
BP	GO:0000393	spliceosomal conformational changes to generate catalytic conformation	2/69	2/8528	6.4523e-05	0.00990428	ISY1/ISY1-RAB43	ISY1/ISY1-RAB43	2
BP	GO:1902531	regulation of intracellular signal transduction	3/69	34/8528	0.00253508	0.187302	ARHGEF16/FGD1/NPRL3	ARHGEF16/FGD1/NPRL3	3
BP	GO:0022618	ribonucleoprotein complex assembly	2/69	11/8528	0.00338527	0.187302	ISY1/ISY1-RAB43	ISY1/ISY1-RAB43	2
BP	GO:0071826	ribonucleoprotein complex subunit organization	2/69	11/8528	0.00338527	0.187302	ISY1/ISY1-RAB43	ISY1/ISY1-RAB43	2
BP	GO:0007266	Rho protein signal transduction	2/69	16/8528	0.00719579	0.187302	ARHGEF16/FGD1	ARHGEF16/FGD1	2
BP	GO:0035023	regulation of Rho protein signal transduction	2/69	16/8528	0.00719579	0.187302	ARHGEF16/FGD1	ARHGEF16/FGD1	2
BP	GO:0007265	Ras protein signal transduction	2/69	19/8528	0.0100951	0.187302	ARHGEF16/FGD1	ARHGEF16/FGD1	2
BP	GO:0046578	regulation of Ras protein signal transduction	2/69	19/8528	0.0100951	0.187302	ARHGEF16/FGD1	ARHGEF16/FGD1	2
BP	GO:0000375	RNA splicing, via transesterification reactions	2/69	22/8528	0.0134262	0.187302	ISY1/ISY1-RAB43	ISY1/ISY1-RAB43	2
BP	GO:0000377	RNA splicing, via transesterification reactions with bulged adenosine as nucleophile	2/69	22/8528	0.0134262	0.187302	ISY1/ISY1-RAB43	ISY1/ISY1-RAB43	2
BP	GO:0000398	mRNA splicing, via spliceosome	2/69	22/8528	0.0134262	0.187302	ISY1/ISY1-RAB43	ISY1/ISY1-RAB43	2
BP	GO:0010639	negative regulation of organelle organization	2/69	22/8528	0.0134262	0.187302	LMOD2/MAD1L1	LMOD2/MAD1L1	2
BP	GO:0051056	regulation of small GTPase mediated signal transduction	2/69	23/8528	0.0146287	0.187302	ARHGEF16/FGD1	ARHGEF16/FGD1	2
BP	GO:0051129	negative regulation of cellular component organization	2/69	23/8528	0.0146287	0.187302	LMOD2/MAD1L1	LMOD2/MAD1L1	2
BP	GO:0009267	cellular response to starvation	1/69	2/8528	0.0161175	0.187302	NPRL3	NPRL3	1
BP	GO:0009991	response to extracellular stimulus	1/69	2/8528	0.0161175	0.187302	NPRL3	NPRL3	1
BP	GO:0031667	response to nutrient levels	1/69	2/8528	0.0161175	0.187302	NPRL3	NPRL3	1
BP	GO:0031668	cellular response to extracellular stimulus	1/69	2/8528	0.0161175	0.187302	NPRL3	NPRL3	1
BP	GO:0031669	cellular response to nutrient levels	1/69	2/8528	0.0161175	0.187302	NPRL3	NPRL3	1
BP	GO:0042594	response to starvation	1/69	2/8528	0.0161175	0.187302	NPRL3	NPRL3	1
BP	GO:0071496	cellular response to external stimulus	1/69	2/8528	0.0161175	0.187302	NPRL3	NPRL3	1
BP	GO:0006508	proteolysis	8/69	409/8528	0.0168669	0.187302	ADAMTS20/ADAMTS7/AEBP1/CAPN6/CUL4A/ECEL1/USP15/USP17L7	ADAMTS20/ADAMTS7/AEBP1/CAPN6/CUL4A/ECEL1/USP15/USP17L7	8
BP	GO:0000737	DNA catabolic process, endonucleolytic	1/69	3/8528	0.0240799	0.187302	SPO11	SPO11	1
BP	GO:0006094	gluconeogenesis	1/69	3/8528	0.0240799	0.187302	GPI	GPI	1
BP	GO:0006308	DNA catabolic process	1/69	3/8528	0.0240799	0.187302	SPO11	SPO11	1
BP	GO:0019319	hexose biosynthetic process	1/69	3/8528	0.0240799	0.187302	GPI	GPI	1
BP	GO:0046364	monosaccharide biosynthetic process	1/69	3/8528	0.0240799	0.187302	GPI	GPI	1
BP	GO:0048523	negative regulation of cellular process	3/69	78/8528	0.0250501	0.187302	LMOD2/MAD1L1/NPRL3	LMOD2/MAD1L1/NPRL3	3
BP	GO:0035556	intracellular signal transduction	4/69	140/8528	0.0264474	0.187302	ARHGEF16/FGD1/NPRL3/RP1L1	ARHGEF16/FGD1/NPRL3/RP1L1	4
BP	GO:0009966	regulation of signal transduction	3/69	80/8528	0.0267477	0.187302	ARHGEF16/FGD1/NPRL3	ARHGEF16/FGD1/NPRL3	3
BP	GO:0010646	regulation of cell communication	3/69	80/8528	0.0267477	0.187302	ARHGEF16/FGD1/NPRL3	ARHGEF16/FGD1/NPRL3	3
BP	GO:0023051	regulation of signaling	3/69	82/8528	0.0285057	0.187302	ARHGEF16/FGD1/NPRL3	ARHGEF16/FGD1/NPRL3	3
BP	GO:0006006	glucose metabolic process	1/69	4/8528	0.0319789	0.187302	GPI	GPI	1
BP	GO:0051694	pointed-end actin filament capping	1/69	4/8528	0.0319789	0.187302	LMOD2	LMOD2	1
BP	GO:0070588	calcium ion transmembrane transport	1/69	4/8528	0.0319789	0.187302	CACNB2	CACNB2	1
BP	GO:0008380	RNA splicing	2/69	35/8528	0.0323335	0.187302	ISY1/ISY1-RAB43	ISY1/ISY1-RAB43	2
BP	GO:0007264	small GTPase mediated signal transduction	2/69	36/8528	0.0340596	0.187302	ARHGEF16/FGD1	ARHGEF16/FGD1	2
BP	GO:0048519	negative regulation of biological process	3/69	90/8528	0.0361383	0.187302	LMOD2/MAD1L1/NPRL3	LMOD2/MAD1L1/NPRL3	3
BP	GO:0007156	homophilic cell adhesion via plasma membrane adhesion molecules	3/69	92/8528	0.0381953	0.187302	CDH16/CDH4/PCDHA5	CDH16/CDH4/PCDHA5	3
BP	GO:0098609	cell-cell adhesion	3/69	92/8528	0.0381953	0.187302	CDH16/CDH4/PCDHA5	CDH16/CDH4/PCDHA5	3
BP	GO:0098742	cell-cell adhesion via plasma-membrane adhesion molecules	3/69	92/8528	0.0381953	0.187302	CDH16/CDH4/PCDHA5	CDH16/CDH4/PCDHA5	3
BP	GO:0006475	internal protein amino acid acetylation	1/69	5/8528	0.0398148	0.187302	MEAF6	MEAF6	1
BP	GO:0007094	mitotic spindle assembly checkpoint	1/69	5/8528	0.0398148	0.187302	MAD1L1	MAD1L1	1
BP	GO:0008272	sulfate transport	1/69	5/8528	0.0398148	0.187302	SLC26A9	SLC26A9	1
BP	GO:0016573	histone acetylation	1/69	5/8528	0.0398148	0.187302	MEAF6	MEAF6	1
BP	GO:0018393	internal peptidyl-lysine acetylation	1/69	5/8528	0.0398148	0.187302	MEAF6	MEAF6	1
BP	GO:0018394	peptidyl-lysine acetylation	1/69	5/8528	0.0398148	0.187302	MEAF6	MEAF6	1
BP	GO:0031577	spindle checkpoint	1/69	5/8528	0.0398148	0.187302	MAD1L1	MAD1L1	1
BP	GO:0033046	negative regulation of sister chromatid segregation	1/69	5/8528	0.0398148	0.187302	MAD1L1	MAD1L1	1
BP	GO:0033048	negative regulation of mitotic sister chromatid segregation	1/69	5/8528	0.0398148	0.187302	MAD1L1	MAD1L1	1
BP	GO:0045839	negative regulation of mitotic nuclear division	1/69	5/8528	0.0398148	0.187302	MAD1L1	MAD1L1	1
BP	GO:0045841	negative regulation of mitotic metaphase/anaphase transition	1/69	5/8528	0.0398148	0.187302	MAD1L1	MAD1L1	1
BP	GO:0046834	lipid phosphorylation	1/69	5/8528	0.0398148	0.187302	IMPA1	IMPA1	1
BP	GO:0046854	phosphatidylinositol phosphorylation	1/69	5/8528	0.0398148	0.187302	IMPA1	IMPA1	1
BP	GO:0051784	negative regulation of nuclear division	1/69	5/8528	0.0398148	0.187302	MAD1L1	MAD1L1	1
BP	GO:0051985	negative regulation of chromosome segregation	1/69	5/8528	0.0398148	0.187302	MAD1L1	MAD1L1	1
BP	GO:0071173	spindle assembly checkpoint	1/69	5/8528	0.0398148	0.187302	MAD1L1	MAD1L1	1
BP	GO:0071174	mitotic spindle checkpoint	1/69	5/8528	0.0398148	0.187302	MAD1L1	MAD1L1	1
BP	GO:0072348	sulfur compound transport	1/69	5/8528	0.0398148	0.187302	SLC26A9	SLC26A9	1
BP	GO:0090305	nucleic acid phosphodiester bond hydrolysis	1/69	5/8528	0.0398148	0.187302	SPO11	SPO11	1
BP	GO:1902100	negative regulation of metaphase/anaphase transition of cell cycle	1/69	5/8528	0.0398148	0.187302	MAD1L1	MAD1L1	1
BP	GO:1905819	negative regulation of chromosome separation	1/69	5/8528	0.0398148	0.187302	MAD1L1	MAD1L1	1
BP	GO:2000816	negative regulation of mitotic sister chromatid separation	1/69	5/8528	0.0398148	0.187302	MAD1L1	MAD1L1	1
BP	GO:2001251	negative regulation of chromosome organization	1/69	5/8528	0.0398148	0.187302	MAD1L1	MAD1L1	1
BP	GO:0048583	regulation of response to stimulus	3/69	94/8528	0.0403113	0.187302	ARHGEF16/FGD1/NPRL3	ARHGEF16/FGD1/NPRL3	3
BP	GO:0006259	DNA metabolic process	3/69	97/8528	0.043595	0.187302	RRM1/SPO11/VRTN	RRM1/SPO11/VRTN	3
BP	GO:0006473	protein acetylation	1/69	6/8528	0.0475882	0.187302	MEAF6	MEAF6	1
BP	GO:0006816	calcium ion transport	1/69	6/8528	0.0475882	0.187302	CACNB2	CACNB2	1
BP	GO:0007093	mitotic cell cycle checkpoint	1/69	6/8528	0.0475882	0.187302	MAD1L1	MAD1L1	1
BP	GO:0009968	negative regulation of signal transduction	1/69	6/8528	0.0475882	0.187302	NPRL3	NPRL3	1
BP	GO:0010648	negative regulation of cell communication	1/69	6/8528	0.0475882	0.187302	NPRL3	NPRL3	1
BP	GO:0023057	negative regulation of signaling	1/69	6/8528	0.0475882	0.187302	NPRL3	NPRL3	1
BP	GO:0031929	TOR signaling	1/69	6/8528	0.0475882	0.187302	NPRL3	NPRL3	1
BP	GO:0032006	regulation of TOR signaling	1/69	6/8528	0.0475882	0.187302	NPRL3	NPRL3	1
BP	GO:0043543	protein acylation	1/69	6/8528	0.0475882	0.187302	MEAF6	MEAF6	1
BP	GO:1901988	negative regulation of cell cycle phase transition	1/69	6/8528	0.0475882	0.187302	MAD1L1	MAD1L1	1
BP	GO:1901991	negative regulation of mitotic cell cycle phase transition	1/69	6/8528	0.0475882	0.187302	MAD1L1	MAD1L1	1
CC	GO:0005856	cytoskeleton	5/43	142/6259	0.00269462	0.167067	ARHGAP39/KRTAP10-6/MAP7/MYH11/MYO1G	ARHGAP39/KRTAP10-6/MAP7/MYH11/MYO1G	5
CC	GO:0045202	synapse	1/43	2/6259	0.0136941	0.303667	BSN	BSN	1
CC	GO:0016459	myosin complex	2/43	29/6259	0.016644	0.303667	MYH11/MYO1G	MYH11/MYO1G	2
CC	GO:0005581	collagen trimer	1/43	4/6259	0.027205	0.303667	COL4A2	COL4A2	1
CC	GO:0005891	voltage-gated calcium channel complex	1/43	5/6259	0.0338925	0.303667	CACNB2	CACNB2	1
CC	GO:0034704	calcium channel complex	1/43	6/6259	0.040535	0.303667	CACNB2	CACNB2	1
MF	GO:0019899	enzyme binding	4/108	51/12060	0.00109974	0.151763	ARHGEF16/CUL4A/FGD1/PPP1R12B	ARHGEF16/CUL4A/FGD1/PPP1R12B	4
MF	GO:0008237	metallopeptidase activity	4/108	87/12060	0.00766345	0.233477	ADAMTS20/ADAMTS7/AEBP1/ECEL1	ADAMTS20/ADAMTS7/AEBP1/ECEL1	4
MF	GO:0005088	Ras guanyl-nucleotide exchange factor activity	2/108	16/12060	0.00878518	0.233477	ARHGEF16/FGD1	ARHGEF16/FGD1	2
MF	GO:0005089	Rho guanyl-nucleotide exchange factor activity	2/108	16/12060	0.00878518	0.233477	ARHGEF16/FGD1	ARHGEF16/FGD1	2
MF	GO:0017048	Rho GTPase binding	2/108	18/12060	0.0110715	0.233477	ARHGEF16/FGD1	ARHGEF16/FGD1	2
MF	GO:0003774	motor activity	3/108	56/12060	0.0137296	0.233477	KIF14/MYH11/MYO1G	KIF14/MYH11/MYO1G	3
MF	GO:0004222	metalloendopeptidase activity	3/108	61/12060	0.0172633	0.233477	ADAMTS20/ADAMTS7/ECEL1	ADAMTS20/ADAMTS7/ECEL1	3
MF	GO:0004826	phenylalanine-tRNA ligase activity	1/108	2/12060	0.017831	0.233477	LRRC47	LRRC47	1
MF	GO:0005245	voltage-gated calcium channel activity	1/108	2/12060	0.017831	0.233477	CACNB2	CACNB2	1
MF	GO:0017016	Ras GTPase binding	2/108	24/12060	0.0192887	0.233477	ARHGEF16/FGD1	ARHGEF16/FGD1	2
MF	GO:0031267	small GTPase binding	2/108	24/12060	0.0192887	0.233477	ARHGEF16/FGD1	ARHGEF16/FGD1	2
MF	GO:0008233	peptidase activity	8/108	395/12060	0.0253406	0.233477	ADAMTS20/ADAMTS7/ADAMTSL2/AEBP1/CAPN6/ECEL1/USP15/USP17L7	ADAMTS20/ADAMTS7/ADAMTSL2/AEBP1/CAPN6/ECEL1/USP15/USP17L7	8
MF	GO:0005085	guanyl-nucleotide exchange factor activity	2/108	29/12060	0.0275655	0.233477	ARHGEF16/FGD1	ARHGEF16/FGD1	2
MF	GO:0046873	metal ion transmembrane transporter activity	3/108	76/12060	0.0306419	0.233477	CACNB2/SLC39A13/SLC6A8	CACNB2/SLC39A13/SLC6A8	3
MF	GO:0005523	tropomyosin binding	1/108	4/12060	0.0353469	0.233477	LMOD2	LMOD2	1
MF	GO:0051020	GTPase binding	2/108	37/12060	0.0431842	0.233477	ARHGEF16/FGD1	ARHGEF16/FGD1	2
MF	GO:0005262	calcium channel activity	1/108	5/12060	0.0439885	0.233477	CACNB2	CACNB2	1
MF	GO:0015116	sulfate transmembrane transporter activity	1/108	5/12060	0.0439885	0.233477	SLC26A9	SLC26A9	1
MF	GO:0016624	oxidoreductase activity, acting on the aldehyde or oxo group of donors, disulfide as acceptor	1/108	5/12060	0.0439885	0.233477	OGDH	OGDH	1
MF	GO:0019900	kinase binding	1/108	5/12060	0.0439885	0.233477	PPP1R12B	PPP1R12B	1
MF	GO:0019901	protein kinase binding	1/108	5/12060	0.0439885	0.233477	PPP1R12B	PPP1R12B	1
MF	GO:0022843	voltage-gated cation channel activity	1/108	5/12060	0.0439885	0.233477	CACNB2	CACNB2	1
MF	GO:0031625	ubiquitin protein ligase binding	1/108	5/12060	0.0439885	0.233477	CUL4A	CUL4A	1
MF	GO:0044389	ubiquitin-like protein ligase binding	1/108	5/12060	0.0439885	0.233477	CUL4A	CUL4A	1
MF	GO:0090482	vitamin transmembrane transporter activity	1/108	5/12060	0.0439885	0.233477	SLC19A1	SLC19A1	1
MF	GO:1901682	sulfur compound transmembrane transporter activity	1/108	5/12060	0.0439885	0.233477	SLC26A9	SLC26A9	1
