# Supplementary material for: Identification of Key Genes Mutations Associated With the Radiosensitivity by Whole Exome Sequencing in Pancreatic Cancer
Source: Front Oncol. 2021 Aug 9;11:697308. doi: 10.3389/fonc.2021.697308 (PMC8381198; doi:10.3389/fonc.2021.697308)
Supplement: Supplementary file 4 [file DataSheet_4.xlsx]

## Sheet: N_vs_S.DE.list_KEGGenrich
ID	Description	GeneRatio	BgRatio	pvalue	p.adjust	geneID	geneName	keggID	Count
hsa05220	Chronic myeloid leukemia	3/38	44/5345	0.0035919	0.262882	CRKL/SMAD3/SMAD4	CRKL/SMAD3/SMAD4	hsa:1399/hsa:4088/hsa:4089	3
hsa04914	Progesterone-mediated oocyte maturation	3/38	52/5345	0.00576407	0.262882	MAD1L1/SPDYA/SPDYE5	MAD1L1/SPDYA/SPDYE5	hsa:8379/hsa:245711/hsa:442590	3
hsa04371	Apelin signaling pathway	3/38	66/5345	0.011148	0.262882	RYR2/SMAD3/SMAD4	RYR2/SMAD3/SMAD4	hsa:6262/hsa:4088/hsa:4089	3
hsa05206	MicroRNAs in cancer	3/38	71/5345	0.0135896	0.262882	CRKL/DNMT3B/RDX	CRKL/DNMT3B/RDX	hsa:1399/hsa:1789/hsa:5962	3
hsa04068	FoxO signaling pathway	3/38	73/5345	0.0146452	0.262882	SMAD3/SMAD4/STK11	SMAD3/SMAD4/STK11	hsa:4088/hsa:4089/hsa:6794	3
hsa04512	ECM-receptor interaction	2/38	28/5345	0.0165616	0.262882	FREM2/SV2C	FREM2/SV2C	hsa:341640/hsa:22987	2
hsa05225	Hepatocellular carcinoma	3/38	82/5345	0.0199619	0.262882	ARID1B/SMAD3/SMAD4	ARID1B/SMAD3/SMAD4	hsa:57492/hsa:4088/hsa:4089	3
hsa04114	Oocyte meiosis	3/38	84/5345	0.0212704	0.262882	MAD1L1/SPDYA/SPDYE5	MAD1L1/SPDYA/SPDYE5	hsa:8379/hsa:245711/hsa:442590	3
hsa05161	Hepatitis B	3/38	88/5345	0.0240265	0.262882	CASP10/SMAD3/SMAD4	CASP10/SMAD3/SMAD4	hsa:843/hsa:4088/hsa:4089	3
hsa04110	Cell cycle	3/38	90/5345	0.0254743	0.262882	MAD1L1/SMAD3/SMAD4	MAD1L1/SMAD3/SMAD4	hsa:8379/hsa:4088/hsa:4089	3
hsa05212	Pancreatic cancer	2/38	38/5345	0.0294629	0.262882	SMAD3/SMAD4	SMAD3/SMAD4	hsa:4088/hsa:4089	2
hsa04933	AGE-RAGE signaling pathway in diabetic complications	2/38	42/5345	0.0354512	0.262882	SMAD3/SMAD4	SMAD3/SMAD4	hsa:4088/hsa:4089	2
hsa05210	Colorectal cancer	2/38	47/5345	0.0435371	0.262882	SMAD3/SMAD4	SMAD3/SMAD4	hsa:4088/hsa:4089	2
hsa05200	Pathways in cancer	5/38	280/5345	0.0463673	0.262882	ARHGEF11/ARHGEF12/CRKL/SMAD3/SMAD4	ARHGEF11/ARHGEF12/CRKL/SMAD3/SMAD4	hsa:9826/hsa:23365/hsa:1399/hsa:4088/hsa:4089	5
hsa04520	Adherens junction	2/38	49/5345	0.0469472	0.262882	SMAD3/SMAD4	SMAD3/SMAD4	hsa:4088/hsa:4089	2
hsa05163	Human cytomegalovirus infection	3/38	115/5345	0.0474559	0.262882	ARHGEF11/ARHGEF12/CRKL	ARHGEF11/ARHGEF12/CRKL	hsa:9826/hsa:23365/hsa:1399	3
hsa04350	TGF-beta signaling pathway	2/38	50/5345	0.0486882	0.262882	SMAD3/SMAD4	SMAD3/SMAD4	hsa:4088/hsa:4089	2
hsa04550	Signaling pathways regulating pluripotency of stem cells	2/38	51/5345	0.0504527	0.262882	SMAD3/SMAD4	SMAD3/SMAD4	hsa:4088/hsa:4089	2
hsa04659	Th17 cell differentiation	2/38	51/5345	0.0504527	0.262882	SMAD3/SMAD4	SMAD3/SMAD4	hsa:4088/hsa:4089	2
hsa04270	Vascular smooth muscle contraction	2/38	52/5345	0.0522403	0.262882	ARHGEF11/ARHGEF12	ARHGEF11/ARHGEF12	hsa:9826/hsa:23365	2
hsa05166	Human T-cell leukemia virus 1 infection	3/38	121/5345	0.0537774	0.262882	MAD1L1/SMAD3/SMAD4	MAD1L1/SMAD3/SMAD4	hsa:8379/hsa:4088/hsa:4089	3
hsa05226	Gastric cancer	2/38	53/5345	0.0540505	0.262882	SMAD3/SMAD4	SMAD3/SMAD4	hsa:4088/hsa:4089	2
hsa04810	Regulation of actin cytoskeleton	3/38	131/5345	0.0651722	0.303192	ARHGEF12/CRKL/RDX	ARHGEF12/CRKL/RDX	hsa:23365/hsa:1399/hsa:5962	3
hsa00360	Phenylalanine metabolism	1/38	10/5345	0.0689188	0.307263	DDC	DDC	hsa:1644	1
hsa04977	Vitamin digestion and absorption	1/38	13/5345	0.0886767	0.379536	SLC19A1	SLC19A1	hsa:6573	1
hsa04144	Endocytosis	3/38	154/5345	0.0951961	0.385293	ARFGEF1/SMAD3/VPS26A	ARFGEF1/SMAD3/VPS26A	hsa:10565/hsa:4088/hsa:9559	3
hsa04310	Wnt signaling pathway	2/38	77/5345	0.103329	0.385293	SMAD3/SMAD4	SMAD3/SMAD4	hsa:4088/hsa:4089	2
hsa04390	Hippo signaling pathway	2/38	77/5345	0.103329	0.385293	SMAD3/SMAD4	SMAD3/SMAD4	hsa:4088/hsa:4089	2
hsa05135	Yersinia infection	2/38	79/5345	0.107861	0.385293	ARHGEF12/CRKL	ARHGEF12/CRKL	hsa:23365/hsa:1399	2
hsa00520	Amino sugar and nucleotide sugar metabolism	1/38	16/5345	0.108026	0.385293	GNE	GNE	hsa:10020	1
hsa00020	Citrate cycle (TCA cycle)	1/38	18/5345	0.120703	0.41662	OGDH	OGDH	hsa:4967	1
hsa04920	Adipocytokine signaling pathway	1/38	20/5345	0.133204	0.437819	STK11	STK11	hsa:6794	1
hsa00350	Tyrosine metabolism	1/38	21/5345	0.13939	0.437819	DDC	DDC	hsa:1644	1
hsa00380	Tryptophan metabolism	1/38	22/5345	0.145532	0.437819	DDC	DDC	hsa:1644	1
hsa04530	Tight junction	2/38	98/5345	0.153272	0.437819	RDX/STK11	RDX/STK11	hsa:5962/hsa:6794	2
hsa05130	Pathogenic Escherichia coli infection	3/38	193/5345	0.156419	0.437819	ARHGEF11/ARHGEF12/SEC24D	ARHGEF11/ARHGEF12/SEC24D	hsa:9826/hsa:23365/hsa:9871	3
hsa03440	Homologous recombination	1/38	24/5345	0.15769	0.437819	BARD1	BARD1	hsa:580	1
hsa05030	Cocaine addiction	1/38	24/5345	0.15769	0.437819	DDC	DDC	hsa:1644	1
hsa05034	Alcoholism	2/38	103/5345	0.165796	0.437819	DDC/HIST4H4	DDC/HIST4H4	hsa:1644/hsa:554313	2
hsa05321	Inflammatory bowel disease (IBD)	1/38	26/5345	0.169679	0.437819	SMAD3	SMAD3	hsa:4088	1
hsa00270	Cysteine and methionine metabolism	1/38	27/5345	0.175611	0.437819	DNMT3B	DNMT3B	hsa:1789	1
hsa03420	Nucleotide excision repair	1/38	27/5345	0.175611	0.437819	CUL4A	CUL4A	hsa:8451	1
hsa05152	Tuberculosis	2/38	107/5345	0.175946	0.437819	ARHGEF12/CASP10	ARHGEF12/CASP10	hsa:23365/hsa:843	2
hsa04927	Cortisol synthesis and secretion	1/38	29/5345	0.187351	0.455604	PBX1	PBX1	hsa:5087	1
hsa04911	Insulin secretion	1/38	31/5345	0.198929	0.455993	RYR2	RYR2	hsa:6262	1
hsa04622	RIG-I-like receptor signaling pathway	1/38	32/5345	0.204657	0.455993	CASP10	CASP10	hsa:843	1
hsa05031	Amphetamine addiction	1/38	32/5345	0.204657	0.455993	DDC	DDC	hsa:1644	1
hsa05205	Proteoglycans in cancer	2/38	119/5345	0.206955	0.455993	ARHGEF12/RDX	ARHGEF12/RDX	hsa:23365/hsa:5962	2
hsa04610	Complement and coagulation cascades	1/38	33/5345	0.210346	0.455993	F5	F5	hsa:2153	1
hsa00562	Inositol phosphate metabolism	1/38	34/5345	0.215995	0.455993	IMPA1	IMPA1	hsa:3612	1
hsa04211	Longevity regulating pathway	1/38	35/5345	0.221604	0.455993	STK11	STK11	hsa:6794	1
hsa04742	Taste transduction	1/38	35/5345	0.221604	0.455993	SCN9A	SCN9A	hsa:6335	1
hsa05203	Viral carcinogenesis	2/38	130/5345	0.235895	0.466593	HIST4H4/MAD1L1	HIST4H4/MAD1L1	hsa:554313/hsa:8379	2
hsa04061	Viral protein interaction with cytokine and cytokine receptor	1/38	38/5345	0.238199	0.466593	ACKR3	ACKR3	hsa:57007	1
hsa04012	ErbB signaling pathway	1/38	40/5345	0.249071	0.466593	CRKL	CRKL	hsa:1399	1
hsa05170	Human immunodeficiency virus 1 infection	2/38	138/5345	0.257116	0.466593	CRKL/CUL4A	CRKL/CUL4A	hsa:1399/hsa:8451	2
hsa05412	Arrhythmogenic right ventricular cardiomyopathy (ARVC)	1/38	42/5345	0.259791	0.466593	RYR2	RYR2	hsa:6262	1
hsa04070	Phosphatidylinositol signaling system	1/38	43/5345	0.265095	0.466593	IMPA1	IMPA1	hsa:3612	1
hsa04935	Growth hormone synthesis, secretion and action	1/38	43/5345	0.265095	0.466593	CRKL	CRKL	hsa:1399	1
hsa04146	Peroxisome	1/38	44/5345	0.270362	0.466593	NUDT7	NUDT7	hsa:283927	1
hsa04152	AMPK signaling pathway	1/38	44/5345	0.270362	0.466593	STK11	STK11	hsa:6794	1
hsa04713	Circadian entrainment	1/38	44/5345	0.270362	0.466593	RYR2	RYR2	hsa:6262	1
hsa05410	Hypertrophic cardiomyopathy (HCM)	1/38	47/5345	0.285944	0.479139	RYR2	RYR2	hsa:6262	1
hsa04625	C-type lectin receptor signaling pathway	1/38	48/5345	0.291066	0.479139	ARHGEF12	ARHGEF12	hsa:23365	1
hsa04726	Serotonergic synapse	1/38	48/5345	0.291066	0.479139	DDC	DDC	hsa:1644	1
hsa04972	Pancreatic secretion	1/38	49/5345	0.296152	0.480125	RYR2	RYR2	hsa:6262	1
hsa04928	Parathyroid hormone synthesis, secretion and action	1/38	51/5345	0.306217	0.484828	ARHGEF11	ARHGEF11	hsa:9826	1
hsa04514	Cell adhesion molecules (CAMs)	1/38	54/5345	0.321052	0.484828	CDH4	CDH4	hsa:1002	1
hsa04668	TNF signaling pathway	1/38	54/5345	0.321052	0.484828	CASP10	CASP10	hsa:843	1
hsa05100	Bacterial invasion of epithelial cells	1/38	54/5345	0.321052	0.484828	CRKL	CRKL	hsa:1399	1
hsa03018	RNA degradation	1/38	55/5345	0.325929	0.484828	PABPC5	PABPC5	hsa:140886	1
hsa04611	Platelet activation	1/38	56/5345	0.330771	0.484828	ARHGEF12	ARHGEF12	hsa:23365	1
hsa05211	Renal cell carcinoma	1/38	56/5345	0.330771	0.484828	CRKL	CRKL	hsa:1399	1
hsa04666	Fc gamma R-mediated phagocytosis	1/38	63/5345	0.36373	0.511477	CRKL	CRKL	hsa:1399	1
hsa04728	Dopaminergic synapse	1/38	63/5345	0.36373	0.511477	DDC	DDC	hsa:1644	1
hsa05414	Dilated cardiomyopathy (DCM)	1/38	63/5345	0.36373	0.511477	RYR2	RYR2	hsa:6262	1
hsa04934	Cushing syndrome	1/38	64/5345	0.368307	0.511477	PBX1	PBX1	hsa:5087	1
hsa03015	mRNA surveillance pathway	1/38	65/5345	0.372853	0.511477	PABPC5	PABPC5	hsa:140886	1
hsa04921	Oxytocin signaling pathway	1/38	67/5345	0.381848	0.517187	RYR2	RYR2	hsa:6262	1
hsa04261	Adrenergic signaling in cardiomyocytes	1/38	69/5345	0.390718	0.521931	RYR2	RYR2	hsa:6262	1
hsa04722	Neurotrophin signaling pathway	1/38	70/5345	0.395106	0.521931	CRKL	CRKL	hsa:1399	1
hsa04910	Insulin signaling pathway	1/38	72/5345	0.403791	0.526898	CRKL	CRKL	hsa:1399	1
hsa04210	Apoptosis	1/38	79/5345	0.433241	0.558515	CASP10	CASP10	hsa:843	1
hsa04024	cAMP signaling pathway	1/38	83/5345	0.449428	0.564119	RYR2	RYR2	hsa:6262	1
hsa04150	mTOR signaling pathway	1/38	83/5345	0.449428	0.564119	STK11	STK11	hsa:6794	1
hsa04218	Cellular senescence	1/38	84/5345	0.453404	0.564119	SMAD3	SMAD3	hsa:4088	1
hsa04062	Chemokine signaling pathway	1/38	87/5345	0.465165	0.565599	CRKL	CRKL	hsa:1399	1
hsa04360	Axon guidance	1/38	87/5345	0.465165	0.565599	ARHGEF12	ARHGEF12	hsa:23365	1
hsa05322	Systemic lupus erythematosus	1/38	91/5345	0.480464	0.577637	HIST4H4	HIST4H4	hsa:554313	1
hsa04141	Protein processing in endoplasmic reticulum	1/38	96/5345	0.498989	0.590622	SEC24D	SEC24D	hsa:9871	1
hsa04510	Focal adhesion	1/38	98/5345	0.506218	0.590622	CRKL	CRKL	hsa:1399	1
hsa05202	Transcriptional misregulation in cancer	1/38	99/5345	0.509794	0.590622	PBX1	PBX1	hsa:5087	1
hsa04015	Rap1 signaling pathway	1/38	100/5345	0.513345	0.590622	CRKL	CRKL	hsa:1399	1
hsa04120	Ubiquitin mediated proteolysis	1/38	104/5345	0.527299	0.600224	CUL4A	CUL4A	hsa:8451	1
hsa04020	Calcium signaling pathway	1/38	106/5345	0.53413	0.601599	RYR2	RYR2	hsa:6262	1
hsa04260	Cardiac muscle contraction	1/38	111/5345	0.550788	0.613899	RYR2	RYR2	hsa:6262	1
hsa04060	Cytokine-cytokine receptor interaction	1/38	117/5345	0.570014	0.628778	ACKR3	ACKR3	hsa:57007	1
hsa04010	MAPK signaling pathway	1/38	141/5345	0.639215	0.697918	CRKL	CRKL	hsa:1399	1
hsa03040	Spliceosome	1/38	147/5345	0.654743	0.707652	ISY1	ISY1	hsa:57461	1
hsa03013	RNA transport	1/38	172/5345	0.712728	0.762619	PABPC5	PABPC5	hsa:140886	1
hsa04151	PI3K-Akt signaling pathway	1/38	189/5345	0.746619	0.790973	STK11	STK11	hsa:6794	1
hsa04140	Autophagy - animal	1/38	212/5345	0.786339	0.81852	STK11	STK11	hsa:6794	1
hsa05131	Shigellosis	1/38	213/5345	0.787921	0.81852	CRKL	CRKL	hsa:1399	1
hsa04740	Olfactory transduction	1/38	284/5345	0.875334	0.900584	OR10K1	OR10K1	hsa:391109	1
hsa05168	Herpes simplex virus 1 infection	1/38	300/5345	0.889516	0.906459	ZNF37A	ZNF37A	hsa:7587	1
hsa04714	Thermogenesis	1/38	342/5345	0.91968	0.928356	ARID1B	ARID1B	hsa:57492	1
hsa05016	Huntington disease	1/38	394/5345	0.94608	0.94608	DNAL1	DNAL1	hsa:83544	1
